# Supplementary material for: Inhibition of methyltransferase activity of enhancer of zeste 2 leads to enhanced lipid accumulation and altered chromatin status in zebrafish
Source: Epigenetics Chromatin. 2020 Feb 12;13:5. doi: 10.1186/s13072-020-0329-y (PMC7014624; doi:10.1186/s13072-020-0329-y)
Supplement: Supplementary file 2 — Additional file 2. A Microsoft Excel spreadsheet that contains Gene Ontology terms for Tab 1. Biological function Tab 2. cellular function, and Tab 3. molecular function. [file 13072_2020_329_MOESM2_ESM.xlsx]

## Sheet: Go biology
All genes ATAC		Size	Expect	Ratio	P Value	FDR		Overlapping Ezh2 mutant		Size	Expect	Ratio	P Value	FDR
GO:1901362	organic cyclic compound biosynthetic process	1252	24.349	2.7516	0	0		GO:0006355	regulation of transcription, DNA-templated	988	6.1324	4.2398	4.2253e-12	7.2568e-09
GO:0010468	regulation of gene expression	1201	23.357	2.8257	0	0		GO:1903506	regulation of nucleic acid-templated transcription	1004	6.2317	4.1722	6.1577e-12	7.2568e-09
GO:0019219	regulation of nucleobase-containing compound metabolic process	1122	21.821	2.8871	0	0		GO:2001141	regulation of RNA biosynthetic process	1005	6.2379	4.168	6.303e-12	7.2568e-09
GO:0010556	regulation of macromolecule biosynthetic process	1113	21.646	2.9105	0	0		GO:0006351	transcription, DNA-templated	1028	6.3807	4.0748	1.0695e-11	9.2355e-09
GO:2000112	regulation of cellular macromolecule biosynthetic process	1094	21.276	2.961	0	0		GO:0097659	nucleic acid-templated transcription	1043	6.4738	4.0162	1.4989e-11	9.6442e-09
GO:0051252	regulation of RNA metabolic process	1081	21.024	2.9966	0	0		GO:0032774	RNA biosynthetic process	1048	6.5048	3.997	1.6753e-11	9.6442e-09
GO:0032774	RNA biosynthetic process	1048	20.382	3.0419	0	0		GO:0051252	regulation of RNA metabolic process	1081	6.7097	3.875	3.4385e-11	1.6967e-08
GO:0097659	nucleic acid-templated transcription	1043	20.285	3.0565	0	0		GO:2000112	regulation of cellular macromolecule biosynthetic process	1094	6.7903	3.829	4.5325e-11	1.7923e-08
GO:0006351	transcription, DNA-templated	1028	19.993	3.1011	0	0		GO:0034654	nucleobase-containing compound biosynthetic process	1200	7.4483	3.625	5.0869e-11	1.7923e-08
GO:2001141	regulation of RNA biosynthetic process	1005	19.546	3.1209	0	0		GO:0010468	regulation of gene expression	1201	7.4545	3.622	5.1891e-11	1.7923e-08
GO:1903506	regulation of nucleic acid-templated transcription	1004	19.526	3.124	0	0		GO:0010556	regulation of macromolecule biosynthetic process	1113	6.9083	3.7636	6.7405e-11	2.1038e-08
GO:0006355	regulation of transcription, DNA-templated	988	19.215	3.1746	0	0		GO:0019219	regulation of nucleobase-containing compound metabolic process	1122	6.9641	3.7334	8.112e-11	2.1038e-08
GO:0018130	heterocycle biosynthetic process	1230	23.921	2.759	1.1102e-16	2.3967e-14		GO:0019438	aromatic compound biosynthetic process	1225	7.6034	3.551	8.3175e-11	2.1038e-08
GO:0034654	nucleobase-containing compound biosynthetic process	1200	23.338	2.7852	1.1102e-16	2.3967e-14		GO:0031326	regulation of cellular biosynthetic process	1126	6.989	3.7201	8.8031e-11	2.1038e-08
GO:0009889	regulation of biosynthetic process	1131	21.996	2.8642	1.1102e-16	2.3967e-14		GO:0018130	heterocycle biosynthetic process	1230	7.6345	3.5366	9.1639e-11	2.1038e-08
GO:0031326	regulation of cellular biosynthetic process	1126	21.899	2.8769	1.1102e-16	2.3967e-14		GO:0009889	regulation of biosynthetic process	1131	7.02	3.7037	9.7455e-11	2.1038e-08
GO:0031323	regulation of cellular metabolic process	1560	30.339	2.4391	3.3307e-16	6.0548e-14		GO:1901362	organic cyclic compound biosynthetic process	1252	7.771	3.4744	1.396e-10	2.8363e-08
GO:0051171	regulation of nitrogen compound metabolic process	1519	29.542	2.4711	3.3307e-16	6.0548e-14		GO:0060255	regulation of macromolecule metabolic process	1585	9.8379	2.9478	8.9873e-10	1.7246e-07
GO:0019438	aromatic compound biosynthetic process	1225	23.824	2.7283	3.3307e-16	6.0548e-14		GO:0051171	regulation of nitrogen compound metabolic process	1519	9.4283	2.9698	2.0519e-09	3.7302e-07
GO:0080090	regulation of primary metabolic process	1540	29.95	2.4374	6.6613e-16	1.1504e-13		GO:0019222	regulation of metabolic process	1650	10.241	2.8316	2.4426e-09	4.2184e-07
GO:0060255	regulation of macromolecule metabolic process	1585	30.826	2.4006	8.8818e-16	1.4608e-13		GO:0080090	regulation of primary metabolic process	1540	9.5586	2.9293	2.8499e-09	4.6873e-07
GO:0019222	regulation of metabolic process	1650	32.09	2.3372	2.2204e-15	3.4861e-13		GO:0031323	regulation of cellular metabolic process	1560	9.6828	2.8917	3.8768e-09	6.062e-07
GO:0016070	RNA metabolic process	1446	28.122	2.418	2.498e-14	3.7513e-12		GO:0016070	RNA metabolic process	1446	8.9752	3.0083	4.0367e-09	6.062e-07
GO:0044271	cellular nitrogen compound biosynthetic process	1469	28.57	2.3802	5.6399e-14	8.1168e-12		GO:0044271	cellular nitrogen compound biosynthetic process	1469	9.1179	2.9612	5.7975e-09	8.3436e-07
GO:0044249	cellular biosynthetic process	1806	35.124	2.1353	3.5627e-13	4.9222e-11		GO:0010467	gene expression	1661	10.31	2.7159	1.7066e-08	2.3578e-06
GO:1901576	organic substance biosynthetic process	1836	35.707	2.1004	8.7907e-13	1.1678e-10		GO:0034645	cellular macromolecule biosynthetic process	1479	9.18	2.8322	3.8788e-08	5.1529e-06
GO:0034645	cellular macromolecule biosynthetic process	1479	28.764	2.2945	1.0899e-12	1.3943e-10		GO:0032501	multicellular organismal process	1992	12.364	2.4264	4.5048e-08	5.7628e-06
GO:0009058	biosynthetic process	1856	36.096	2.0778	1.585e-12	1.9552e-10		GO:0090304	nucleic acid metabolic process	1616	10.03	2.6918	5.0124e-08	6.0843e-06
GO:1901360	organic cyclic compound metabolic process	1904	37.03	2.0524	1.8625e-12	2.2183e-10		GO:0009059	macromolecule biosynthetic process	1498	9.2979	2.7963	5.1084e-08	6.0843e-06
GO:0090304	nucleic acid metabolic process	1616	31.428	2.1955	1.9664e-12	2.2547e-10		GO:0007275	multicellular organism development	1781	11.054	2.5329	8.6112e-08	9.9144e-06
GO:0009059	macromolecule biosynthetic process	1498	29.134	2.2654	2.0236e-12	2.2547e-10		GO:0006139	nucleobase-containing compound metabolic process	1825	11.328	2.4718	1.5051e-07	1.677e-05
GO:0006139	nucleobase-containing compound metabolic process	1825	35.493	2.0849	2.1932e-12	2.3673e-10		GO:0032502	developmental process	1999	12.408	2.3373	2.504e-07	2.6906e-05
GO:0010467	gene expression	1661	32.304	2.136	7.7327e-12	7.8806e-10		GO:0046483	heterocycle metabolic process	1869	11.601	2.4136	2.5852e-07	2.6906e-05
GO:0046483	heterocycle metabolic process	1869	36.349	2.0358	7.7574e-12	7.8806e-10		GO:0006725	cellular aromatic compound metabolic process	1871	11.613	2.4111	2.6485e-07	2.6906e-05
GO:0006725	cellular aromatic compound metabolic process	1871	36.388	2.0337	8.2065e-12	8.0987e-10		GO:1901360	organic cyclic compound metabolic process	1904	11.818	2.3693	3.9279e-07	3.8763e-05
GO:0032501	multicellular organismal process	1992	38.741	1.9101	2.0801e-10	1.9958e-08		GO:0048856	anatomical structure development	1925	11.948	2.3434	5.0237e-07	4.8199e-05
GO:0007275	multicellular organism development	1781	34.637	1.9343	2.0111e-09	1.8774e-07		GO:0044249	cellular biosynthetic process	1806	11.21	2.4086	5.7516e-07	5.3692e-05
GO:0032502	developmental process	1999	38.877	1.8263	5.9793e-09	5.4348e-07		GO:1901576	organic substance biosynthetic process	1836	11.396	2.3693	8.1955e-07	7.4493e-05
GO:0048856	anatomical structure development	1925	37.438	1.8431	8.1932e-09	7.2562e-07		GO:0009058	biosynthetic process	1856	11.52	2.3438	1.0333e-06	9.1511e-05
GO:0006366	transcription by RNA polymerase II	608	11.825	2.7062	1.261e-07	1.0889e-05		GO:0003310	pancreatic A cell differentiation	6	0.037241	80.556	4.4122e-06	0.00038099
GO:0003310	pancreatic A cell differentiation	6	0.11669	34.279	1.9957e-06	0.00015667		GO:0043401	steroid hormone mediated signaling pathway	48	0.29793	16.782	1.0294e-05	0.00084653
GO:0060322	head development	260	5.0566	3.1642	4.0631e-05	0.0029237		GO:0006357	regulation of transcription by RNA polymerase II	578	3.5876	3.6236	3.0839e-05	0.0022191
GO:0009755	hormone-mediated signaling pathway	59	1.1474	6.1005	0.00013291	0.0088283		GO:0030154	cell differentiation	1011	6.2752	2.7091	5.8377e-05	0.0039364
GO:0030154	cell differentiation	1011	19.662	1.8309	0.00016381	0.010676		GO:0048886	neuromast hair cell differentiation	18	0.11172	26.852	0.00017086	0.009836
GO:0043010	camera-type eye development	160	3.1117	3.535	0.00026617	0.016568		GO:0007423	sensory organ development	285	1.769	4.5224	0.00031331	0.016909
GO:0043401	steroid hormone mediated signaling pathway	48	0.93352	6.4273	0.00030477	0.01815		GO:0035677	posterior lateral line neuromast hair cell development	7	0.043448	46.032	0.00077566	0.039399
GO:0072358	cardiovascular system development	250	4.8621	2.8794	0.00033803	0.019214		GO:0050931	pigment cell differentiation	30	0.18621	16.111	0.00080699	0.040396
GO:0048562	embryonic organ morphogenesis	193	3.7535	3.197	0.00035557	0.019809		GO:0007268	chemical synaptic transmission	124	0.76966	6.4964	0.00095393	0.0438
GO:0010628	positive regulation of gene expression	341	6.6319	2.4126	0.00090626	0.045365		GO:0048699	generation of neurons	437	2.7124	3.3181	0.0012248	0.05288
GO:0007267	cell-cell signaling	278	5.4066	2.5894	0.00097411	0.04673

## Sheet: GO cellular
All genes ATAC		Size	Expect	Ratio	P Value	FDR		Overlapping Ezh2 mutant		Size	Expect	Ratio	P Value	FDR
GO:0005886	plasma membrane	996	9.1695	2.9446	5.5082e-08	3.2829e-05		GO:0034703	cation channel complex	53	0.11829	33.816	4.5378e-06	0.0027045
GO:0071944	cell periphery	1030	9.4825	2.8474	1.1239e-07	3.3494e-05		GO:0098797	plasma membrane protein complex	143	0.31915	15.667	1.0775e-05	0.0028173
GO:0044459	plasma membrane part	570	5.2476	3.2396	1.0084e-05	0.0020033		GO:0034702	ion channel complex	71	0.15846	25.243	1.4697e-05	0.0028173
GO:0005887	integral component of plasma membrane	359	3.3051	3.9334	1.827e-05	0.0027222		GO:1902495	transmembrane transporter complex	76	0.16962	23.582	1.9276e-05	0.0028173
GO:0031226	intrinsic component of plasma membrane	376	3.4616	3.7555	2.9836e-05	0.0035565		GO:1990351	transporter complex	80	0.17855	22.403	2.3635e-05	0.0028173
GO:0034703	cation channel complex	53	0.48793	10.247	0.00011572	0.011494		GO:0005887	integral component of plasma membrane	359	0.80123	7.4885	7.8936e-05	0.0069905
GO:0098797	plasma membrane protein complex	143	1.3165	5.3171	0.00031608	0.026912		GO:0005886	plasma membrane	996	2.2229	4.0488	8.4944e-05	0.0069905
GO:0034702	ion channel complex	71	0.65365	7.6494	0.00046217	0.034432		GO:0031226	intrinsic component of plasma membrane	376	0.83917	7.1499	0.00010221	0.0069905
GO:1902495	transmembrane transporter complex	76	0.69968	7.1461	0.00063301	0.04192		GO:0071944	cell periphery	1030	2.2988	3.9151	0.00011121	0.0069905
GO:0044456	synapse part	165	1.519	4.6082	0.00074908	0.043385		GO:0044459	plasma membrane part	570	1.2721	5.5025	0.00011729	0.0069905
GO:1990351	transporter complex	80	0.7365	6.7888	0.00080073	0.043385		GO:0044456	synapse part	165	0.36825	10.862	0.00039668	0.021493
GO:0032991	protein-containing complex	1747	16.083	1.7409	0.00090916	0.045155		GO:0045202	synapse	193	0.43074	9.2863	0.00071876	0.035694
GO:0097458	neuron part	281	2.587	3.479	0.00099792	0.045751		GO:0008328	ionotropic glutamate receptor complex	21	0.046868	42.673	0.00095681	0.035694
								GO:0098878	neurotransmitter receptor complex	21	0.046868	42.673	0.00095681	0.035694
								GO:0008076	voltage-gated potassium channel complex	21	0.046868	42.673	0.00095681	0.035694
		Size	Expect	Ratio	P Value	FDR		GO:0098796	membrane protein complex	369	0.82355	6.0713	0.00095824	0.035694
								GO:0034705	potassium channel complex	24	0.053564	37.339	0.0012526	0.043916

## Sheet: GO molecular function
All genes ATAC		Size	Expect	Ratio	P Value	FDR		Overlapping Ezh2 mutant		Size	Expect	Ratio	P Value	FDR
GO:0003677	DNA binding	900	17.442	3.3827	0	0		GO:0043565	sequence-specific DNA binding	469	2.9215	7.5303	4.6629e-15	4.2013e-12
GO:0043565	sequence-specific DNA binding	469	9.0891	5.391	0	0		GO:0003677	DNA binding	900	5.6063	4.4593	4.7966e-12	2.1609e-09
GO:0003700	DNA-binding transcription factor activity	484	9.3798	4.3711	1.1102e-16	3.3344e-14		GO:0003700	DNA-binding transcription factor activity	484	3.015	5.6386	1.5975e-09	4.7979e-07
GO:0140110	transcription regulator activity	590	11.434	3.6732	2.5535e-14	5.7518e-12		GO:0003676	nucleic acid binding	1600	9.9668	2.8093	7.6945e-09	1.7332e-06
GO:0003676	nucleic acid binding	1600	31.008	2.193	3.2434e-12	5.8446e-10		GO:0140110	transcription regulator activity	590	3.6752	4.6255	3.2185e-08	5.7997e-06
GO:0000981	DNA-binding transcription factor activity, RNA polymerase II-specific	264	5.1163	4.4955	9.6907e-10	1.4552e-07		GO:0000981	DNA-binding transcription factor activity, RNA polymerase II-specific	264	1.6445	6.6889	4.242e-07	6.3701e-05
GO:0060089	molecular transducer activity	379	7.345	2.5868	0.0001181	0.015201		GO:0003707	steroid hormone receptor activity	43	0.26786	18.667	6.0252e-06	0.00077552
GO:0003707	steroid hormone receptor activity	43	0.83333	7.2	0.00016079	0.018097		GO:0004879	nuclear receptor activity	31	0.19311	20.714	3.657e-05	0.003661
GO:0038023	signaling receptor activity	359	6.9574	2.5872	0.00018077	0.018097		GO:0098531	transcription factor activity, direct ligand regulated sequence-specific DNA binding	31	0.19311	20.714	3.657e-05	0.003661
GO:0005244	voltage-gated ion channel activity	66	1.2791	5.4727	0.00026503	0.021636		GO:0022843	voltage-gated cation channel activity	55	0.34261	11.675	0.00035547	0.032028
GO:0004879	nuclear receptor activity	31	0.60078	8.3226	0.00028816	0.021636
GO:0098531	transcription factor activity, direct ligand regulated sequence-specific DNA binding	31	0.60078	8.3226	0.00028816	0.021636
GO:0022832	voltage-gated channel activity	68	1.3178	5.3118	0.00031946	0.022141
GO:0000976	transcription regulatory region sequence-specific DNA binding	202	3.9147	3.0653	0.00052028	0.033484
GO:0022843	voltage-gated cation channel activity	55	1.0659	5.6291	0.00063196	0.03796
